# Supplementary material for: TET2 Inhibits PD-L1 Gene Expression in Breast Cancer Cells through Histone Deacetylation
Source: Cancers (Basel). 2021 May 4;13(9):2207. doi: 10.3390/cancers13092207 (PMC8125390; doi:10.3390/cancers13092207)
Supplement: Supplementary file 1 [file cancers-13-02207-s001.zip]

Archive with 1 entries (1 files):
- cancers-1201219-SI.pdf
